# Supplementary material for: Conservation agriculture improves soil health and sustains crop yields after long-term warming
Source: Nat Commun. 2024 Oct 10;15:8785. doi: 10.1038/s41467-024-53169-6 (PMC11467207; doi:10.1038/s41467-024-53169-6)
Supplement: Supplementary file 4 — Source Data [file 41467_2024_53169_MOESM4_ESM.xlsx]

## Sheet: Figure 1
figure 1b,c	treatment	time	Soil temperate (℃)	Soil moisture (%)
	Conven_Amb	1	12.21	18.9
	Conven_Amb	2	12.33	15.82
	Conven_Amb	3	12.13	17.78
	Conven_Amb	4	12.43	18.82
	Conven_Amb	5	12.87	18.33
	Conven_Amb	6	13.01	18.45
	Conven_Amb	7	13.46	17.97
	Conven_Amb	8	14.36	17.9
	Conven_Warm	1	14.3	16.3
	Conven_Warm	2	14.21	13.8
	Conven_Warm	3	14.07	15.56
	Conven_Warm	4	14.39	16.9
	Conven_Warm	5	14.65	16.4
	Conven_Warm	6	14.75	16.2
	Conven_Warm	7	15.33	15.7
	Conven_Warm	8	16.17	16.1
	Conserv_Amb	1	11.9	19.4
	Conserv_Amb	2	12.02	16.3
	Conserv_Amb	3	11.78	18.55
	Conserv_Amb	4	12.18	19.6
	Conserv_Amb	5	12.33	19.1
	Conserv_Amb	6	12.52	19.6
	Conserv_Amb	7	12.87	18.7
	Conserv_Amb	8	14.11	18.6
	Conserv_Warm	1	13.5	17.5
	Conserv_Warm	2	13.33	15.2
	Conserv_Warm	3	13.39	17.1
	Conserv_Warm	4	13.57	17.8
	Conserv_Warm	5	13.89	17.1
	Conserv_Warm	6	14.05	18.2
	Conserv_Warm	7	14.32	17.3
	Conserv_Warm	8	15.69	16.8
figure 1d	treatment	mean	se
wheat yield/t ha-1	Conserv_Amb	5.36245	0.180681
	Conserv_Warm	5.80621	0.171924
	Conven_Amb	5.52303	0.243099
	Conven_Warm	6.14045	0.218634
figure 1e	tillage	time	cohen'd
	Conventional agriculture	1	0.836782
	Conventional agriculture	2	-0.102628
	Conventional agriculture	3	4.3937
	Conventional agriculture	4	0.98226
	Conventional agriculture	5	4.07471
	Conventional agriculture	6	4.11536
	Conventional agriculture	7	2.19641
	Conventional agriculture	8	2.25567
	Conservation agriculture	1	-1.26628
	Conservation agriculture	2	-1.37079
	Conservation agriculture	3	3.29293
	Conservation agriculture	4	0.0771462
	Conservation agriculture	5	3.60932
	Conservation agriculture	6	6.79262
	Conservation agriculture	7	5.96959
	Conservation agriculture	8	2.25867

## Sheet: Figure 2
figure 2a, s4a	treatment	Depth	PC1	PC2
	Conven_Amb	0-5	2.72447	0.294504
	Conven_Amb	0-5	3.13599	0.423113
	Conven_Amb	0-5	2.73847	0.145804
	Conven_Amb	0-5	2.90185	-0.0509945
	Conven_Warm	0-5	2.54867	-1.41052
	Conven_Warm	0-5	1.97278	-1.61895
	Conven_Warm	0-5	3.54818	-1.02235
	Conven_Warm	0-5	2.93214	-1.40704
	Conserv_Amb	0-5	-1.46389	2.84586
	Conserv_Amb	0-5	-1.14664	2.4929
	Conserv_Amb	0-5	-1.07122	2.932
	Conserv_Amb	0-5	-1.43534	2.10975
	Conserv_Warm	0-5	-4.22268	-0.890286
	Conserv_Warm	0-5	-4.57639	-1.85284
	Conserv_Warm	0-5	-3.83686	-1.19365
	Conserv_Warm	0-5	-4.74953	-1.79729
	Conven_Amb	5-15	3.17001	1.52347
	Conven_Amb	5-15	1.92935	2.03643
	Conven_Amb	5-15	2.97428	1.36877
	Conven_Amb	5-15	2.35948	0.992399
	Conven_Warm	5-15	1.07239	-0.142817
	Conven_Warm	5-15	1.33897	-0.172629
	Conven_Warm	5-15	1.3628	-0.0629665
	Conven_Warm	5-15	2.57746	0.136435
	Conserv_Amb	5-15	-0.207514	-3.68079
	Conserv_Amb	5-15	-1.17197	-3.32239
	Conserv_Amb	5-15	-0.394641	-2.71924
	Conserv_Amb	5-15	-1.16514	-2.63011
	Conserv_Warm	5-15	-3.1316	0.582692
	Conserv_Warm	5-15	-4.28343	2.30341
	Conserv_Warm	5-15	-3.13321	2.01993
	Conserv_Warm	5-15	-3.29723	1.76741
figure 2b,s4b	Depth	treatment	mean	se
	0-5	Conserv_Amb	0.82151	0.00553066
	0-5	Conserv_Warm	0.873334	0.00523803
	0-5	Conven_Amb	0.676311	0.0052618
	0-5	Conven_Warm	0.664854	0.00769576
	5-15	Conserv_Amb	0.668086	0.0128344
	5-15	Conserv_Warm	0.722497	0.00773644
	5-15	Conven_Amb	0.623669	0.00529148
	5-15	Conven_Warm	0.656421	0.00358185
figure 2c,s4c	depth	tillage	name	cohen'd	se	p value
	0-5 cm	Conservation agriculture	SHS	4.81066	1.59153	0.000985
	0-5 cm	Conservation agriculture	SM	-2.03127	0.928686	0.0287238
	0-5 cm	Conservation agriculture	MWD	2.98544	1.13268	0.00839541
	0-5 cm	Conservation agriculture	R0.25	2.26891	0.975819	0.0200651
	0-5 cm	Conservation agriculture	BD	-0.398651	0.716911	0.578164
	0-5 cm	Conservation agriculture	pH	1.34078	0.811123	0.0983316
	0-5 cm	Conservation agriculture	DOC	5.38361	1.74529	0.00203797
	0-5 cm	Conservation agriculture	SOC	1.32051	0.808195	0.102281
	0-5 cm	Conservation agriculture	NO3	5.16235	1.68555	0.00219341
	0-5 cm	Conservation agriculture	NH4	0.594124	0.728703	0.414891
	0-5 cm	Conservation agriculture	DON	-2.10728	0.943446	0.0255094
	0-5 cm	Conservation agriculture	TN	1.86388	0.897318	0.0377863
	0-5 cm	Conservation agriculture	AP	-9.98991	2.85052	0.000790964
	0-5 cm	Conservation agriculture	TP	0.749504	0.74118	0.311906
	0-5 cm	Conservation agriculture	AK	6.15456	1.95639	0.00165592
	0-5 cm	Conservation agriculture	TK	0.293557	0.71244	0.680306
	0-5 cm	Conservation agriculture	MBC	5.87874	1.8804	0.00177008
	0-5 cm	Conservation agriculture	MBN	8.04997	2.48849	0.00121692
	5-15 cm	Conservation agriculture	SHS	2.56738	1.03876	0.0134519
	5-15 cm	Conservation agriculture	SM	-2.03127	0.928686	0.0287238
	5-15 cm	Conservation agriculture	MWD	3.26103	1.19757	0.00646854
	5-15 cm	Conservation agriculture	R0.25	0.632592	0.731542	0.387183
	5-15 cm	Conservation agriculture	BD	-0.609066	0.729786	0.403953
	5-15 cm	Conservation agriculture	pH	-7.86985	2.43735	0.00124287
	5-15 cm	Conservation agriculture	DOC	17.0422	5.10035	0.000833639
	5-15 cm	Conservation agriculture	SOC	1.65474	0.860544	0.0504928
	5-15 cm	Conservation agriculture	NO3	3.20648	1.18456	0.00679162
	5-15 cm	Conservation agriculture	NH4	2.53798	1.0324	0.0139582
	5-15 cm	Conservation agriculture	DON	-4.1947	1.43028	0.0033593
	5-15 cm	Conservation agriculture	TN	-0.641125	0.732194	0.381236
	5-15 cm	Conservation agriculture	AP	-0.696704	0.736641	0.344258
	5-15 cm	Conservation agriculture	TP	4.27457	1.4509	0.00321756
	5-15 cm	Conservation agriculture	AK	2.61116	1.04831	0.0127442
	5-15 cm	Conservation agriculture	TK	-0.960001	0.762207	0.207849
	5-15 cm	Conservation agriculture	MBC	7.21131	2.25128	0.00135904
	5-15 cm	Conservation agriculture	MBN	3.02353	1.14152	0.00808031
	0-5 cm	Conventional agriculture	SHS	-0.869003	0.752554	0.248198
	0-5 cm	Conventional agriculture	SM	-2.11469	0.9449	0.0252211
	0-5 cm	Conventional agriculture	MWD	-0.901253	0.755879	0.233134
	0-5 cm	Conventional agriculture	R0.25	-1.37321	0.815874	0.0923534
	0-5 cm	Conventional agriculture	BD	0.0725952	0.707434	0.918267
	0-5 cm	Conventional agriculture	pH	-0.316927	0.713319	0.656826
	0-5 cm	Conventional agriculture	DOC	5.32875	1.73044	0.00207407
	0-5 cm	Conventional agriculture	SOC	-0.351755	0.714751	0.622623
	0-5 cm	Conventional agriculture	NO3	6.31272	2.00017	0.001599
	0-5 cm	Conventional agriculture	NH4	0.820818	0.747787	0.272352
	0-5 cm	Conventional agriculture	DON	-2.99102	1.13397	0.00834807
	0-5 cm	Conventional agriculture	TN	1.26656	0.800574	0.113635
	0-5 cm	Conventional agriculture	AP	-6.96131	2.03591	0.00103379
	0-5 cm	Conventional agriculture	TP	1.05004	0.772566	0.174095
	0-5 cm	Conventional agriculture	AK	-1.26924	0.800948	0.11304
	0-5 cm	Conventional agriculture	TK	0.15316	0.708562	0.828867
	0-5 cm	Conventional agriculture	MBC	0.696946	0.736661	0.344104
	0-5 cm	Conventional agriculture	MBN	1.37083	0.815523	0.092778
	5-15 cm	Conventional agriculture	SHS	3.62443	1.28607	0.00482915
	5-15 cm	Conventional agriculture	SM	-2.11469	0.9449	0.0252211
	5-15 cm	Conventional agriculture	MWD	-3.27779	1.20158	0.0063741
	5-15 cm	Conventional agriculture	R0.25	-0.387316	0.716364	0.588736
	5-15 cm	Conventional agriculture	BD	-0.205126	0.709716	0.772562
	5-15 cm	Conventional agriculture	pH	1.26258	0.800022	0.114525
	5-15 cm	Conventional agriculture	DOC	0.0732892	0.70744	0.917489
	5-15 cm	Conventional agriculture	SOC	2.46221	1.01615	0.0153897
	5-15 cm	Conventional agriculture	NO3	16.6539	4.98641	0.000838196
	5-15 cm	Conventional agriculture	NH4	-5.68403	1.82706	0.00186435
	5-15 cm	Conventional agriculture	DON	-0.676827	0.735011	0.357135
	5-15 cm	Conventional agriculture	TN	-0.837466	0.749407	0.263778
	5-15 cm	Conventional agriculture	AP	8.47798	2.61037	0.00116295
	5-15 cm	Conventional agriculture	TP	-0.194428	0.709451	0.784043
	5-15 cm	Conventional agriculture	AK	1.87832	0.899959	0.0368778
	5-15 cm	Conventional agriculture	TK	0.68641	0.735792	0.350879
	5-15 cm	Conventional agriculture	MBC	4.21671	1.43595	0.00331907
	5-15 cm	Conventional agriculture	MBN	-2.89084	1.11091	0.00926204
figure 2d-g,s4d-g	depth	treatment	variable	mean	se
	0-5 cm	Conserv_Amb	SOC	12.7192	0.0859867
	0-5 cm	Conserv_Warm	SOC	13.2511	0.136143
	0-5 cm	Conven_Amb	SOC	8.88411	0.0638349
	0-5 cm	Conven_Warm	SOC	8.84942	0.067882
	5-15 cm	Conserv_Amb	SOC	6.7972	0.060709
	5-15 cm	Conserv_Warm	SOC	7.10616	0.0733761
	5-15 cm	Conven_Amb	SOC	6.70078	0.0680753
	5-15 cm	Conven_Warm	SOC	7.2309	0.0750587
	0-5 cm	Conserv_Amb	DOC	100.537	4.4971
	0-5 cm	Conserv_Warm	DOC	115.994	6.27522
	0-5 cm	Conven_Amb	DOC	69.7812	3.94588
	0-5 cm	Conven_Warm	DOC	75.419	1.86596
	5-15 cm	Conserv_Amb	DOC	65.2264	1.37116
	5-15 cm	Conserv_Warm	DOC	81.1022	3.69477
	5-15 cm	Conven_Amb	DOC	60.6777	1.62247
	5-15 cm	Conven_Warm	DOC	65.2622	2.33105
	0-5 cm	Conserv_Amb	MBC	323.217	30.6866
	0-5 cm	Conserv_Warm	MBC	400.245	50.1382
	0-5 cm	Conven_Amb	MBC	224.692	23.801
	0-5 cm	Conven_Warm	MBC	208.11	18.7692
	5-15 cm	Conserv_Amb	MBC	209.464	23.8485
	5-15 cm	Conserv_Warm	MBC	218.476	37.6051
	5-15 cm	Conven_Amb	MBC	174.22	13.7619
	5-15 cm	Conven_Warm	MBC	200.56	20.13
	0-5 cm	Conserv_Amb	TN	1.4957	0.0206703
	0-5 cm	Conserv_Warm	TN	1.54112	0.0253282
	0-5 cm	Conven_Amb	TN	0.932542	0.022967
	0-5 cm	Conven_Warm	TN	0.992125	0.0254039
	5-15 cm	Conserv_Amb	TN	0.947857	0.013569
	5-15 cm	Conserv_Warm	TN	0.872272	0.0159447
	5-15 cm	Conven_Amb	TN	0.989524	0.0155112
	5-15 cm	Conven_Warm	TN	0.870125	0.0174318
figure 2h-k,s4h-k	depth	tillage	time	name	cohen'd
	0-5 cm	Consev	1	SOC	-0.912628
	0-5 cm	Consev	2	SOC	-0.6241
	0-5 cm	Consev	3	SOC	0.266619
	0-5 cm	Consev	4	SOC	1.49514
	0-5 cm	Consev	5	SOC	1.19037
	0-5 cm	Consev	6	SOC	1.40315
	0-5 cm	Consev	7	SOC	0.197013
	0-5 cm	Consev	8	SOC	2.42638
	0-5 cm	Conven	1	SOC	0.49192
	0-5 cm	Conven	2	SOC	0.00667555
	0-5 cm	Conven	3	SOC	0.0505725
	0-5 cm	Conven	4	SOC	-0.845152
	0-5 cm	Conven	5	SOC	1.3905
	0-5 cm	Conven	6	SOC	-0.511981
	0-5 cm	Conven	7	SOC	0.0208711
	0-5 cm	Conven	8	SOC	0.111922
	0-5 cm	Consev	1	MBC	-5.80805
	0-5 cm	Consev	2	MBC	2.81995
	0-5 cm	Consev	3	MBC	-1.83156
	0-5 cm	Consev	5	MBC	5.59892
	0-5 cm	Consev	6	MBC	6.02732
	0-5 cm	Consev	7	MBC	5.93649
	0-5 cm	Consev	8	MBC	12.0669
	0-5 cm	Conven	1	MBC	1.30693
	0-5 cm	Conven	2	MBC	0.866091
	0-5 cm	Conven	3	MBC	0.197952
	0-5 cm	Conven	5	MBC	0.285637
	0-5 cm	Conven	6	MBC	0.80394
	0-5 cm	Conven	7	MBC	2.10051
	0-5 cm	Conven	8	MBC	-10.6687
	0-5 cm	Consev	1	DOC	-0.538554
	0-5 cm	Consev	3	DOC	-11.9831
	0-5 cm	Consev	5	DOC	18.0589
	0-5 cm	Consev	6	DOC	9.08657
	0-5 cm	Consev	8	DOC	1.16856
	0-5 cm	Conven	1	DOC	0.637068
	0-5 cm	Conven	3	DOC	2.40824
	0-5 cm	Conven	5	DOC	-3.3689
	0-5 cm	Conven	6	DOC	9.96065
	0-5 cm	Conven	8	DOC	1.47436
	0-5 cm	Consev	1	TN	-0.156274
	0-5 cm	Consev	2	TN	0.625781
	0-5 cm	Consev	3	TN	0.282054
	0-5 cm	Consev	4	TN	0.761929
	0-5 cm	Consev	5	TN	0.659544
	0-5 cm	Consev	6	TN	1.22642
	0-5 cm	Consev	7	TN	0.611549
	0-5 cm	Consev	8	TN	0.619121
	0-5 cm	Conven	1	TN	0.669234
	0-5 cm	Conven	2	TN	1.42964
	0-5 cm	Conven	3	TN	2.33821
	0-5 cm	Conven	4	TN	0.443909
	0-5 cm	Conven	5	TN	1.05604
	0-5 cm	Conven	6	TN	1.9707
	0-5 cm	Conven	7	TN	0.574104
	0-5 cm	Conven	8	TN	1.32628
	5-15 cm	Consev	1	SOC	0.984202
	5-15 cm	Consev	2	SOC	-0.212664
	5-15 cm	Consev	3	SOC	-0.531526
	5-15 cm	Consev	5	SOC	1.31834
	5-15 cm	Consev	6	SOC	1.34237
	5-15 cm	Consev	7	SOC	1.03028
	5-15 cm	Consev	8	SOC	1.5129
	5-15 cm	Conven	1	SOC	0.756901
	5-15 cm	Conven	2	SOC	1.18684
	5-15 cm	Conven	3	SOC	1.0077
	5-15 cm	Conven	4	SOC	1.19805
	5-15 cm	Conven	5	SOC	3.48398
	5-15 cm	Conven	6	SOC	0.565756
	5-15 cm	Conven	7	SOC	0.770205
	5-15 cm	Conven	8	SOC	3.06767
	5-15 cm	Consev	1	MBC	6.62652
	5-15 cm	Consev	2	MBC	-3.03882
	5-15 cm	Consev	3	MBC	-4.44993
	5-15 cm	Consev	5	MBC	2.93636
	5-15 cm	Consev	6	MBC	-0.738739
	5-15 cm	Consev	8	MBC	6.62327
	5-15 cm	Conven	1	MBC	-1.117
	5-15 cm	Conven	2	MBC	1.69518
	5-15 cm	Conven	3	MBC	0.379066
	5-15 cm	Conven	5	MBC	-0.0314828
	5-15 cm	Conven	6	MBC	2.08196
	5-15 cm	Conven	8	MBC	6.16439
	5-15 cm	Consev	1	DOC	-2.92265
	5-15 cm	Consev	3	DOC	2.37668
	5-15 cm	Consev	5	DOC	2.14116
	5-15 cm	Consev	6	DOC	5.40126
	5-15 cm	Consev	8	DOC	0.217657
	5-15 cm	Conven	1	DOC	-0.697206
	5-15 cm	Conven	3	DOC	1.64169
	5-15 cm	Conven	5	DOC	-0.226973
	5-15 cm	Conven	6	DOC	4.49908
	5-15 cm	Conven	8	DOC	1.07384
	5-15 cm	Consev	1	TN	2.84587
	5-15 cm	Consev	2	TN	-0.200009
	5-15 cm	Consev	3	TN	-0.924661
	5-15 cm	Consev	5	TN	-1.67333
	5-15 cm	Consev	6	TN	-5.04788
	5-15 cm	Consev	7	TN	-3.66271
	5-15 cm	Consev	8	TN	-4.36681
	5-15 cm	Conven	1	TN	1.79111
	5-15 cm	Conven	2	TN	-1.50487
	5-15 cm	Conven	3	TN	1.21297
	5-15 cm	Conven	3	TN	0.568412
	5-15 cm	Conven	5	TN	-3.98012
	5-15 cm	Conven	6	TN	-6.54174
	5-15 cm	Conven	7	TN	-6.68078
	5-15 cm	Conven	8	TN	-5.30044

## Sheet: Figure 3
figure 4a-b, s6a-b	treatment	depth	time	F_MDS1	F_MDS2	B_MDS1	B_MDS2
	Conven_Amb	0-5 cm	1	-0.603248	0.151584	-0.16896	0.257343
	Conven_Amb	0-5 cm	2	-0.562025	-0.202477	-0.426034	-0.07003
	Conven_Amb	0-5 cm	3	-0.240856	0.00767865	-0.0340119	0.159576
	Conven_Amb	0-5 cm	4	-0.283876	-0.0822787	-0.0984218	0.171947
	Conven_Amb	0-5 cm	5	0.0620087	-0.516034	0.117412	0.203383
	Conven_Amb	0-5 cm	6	0.260897	-0.158186	0.168374	0.136993
	Conven_Amb	0-5 cm	7	0.407412	0.222988	0.252882	0.177215
	Conven_Amb	0-5 cm	8	0.818312	-0.168663	0.274444	0.0625153
	Conven_Amb	0-5 cm	1	-0.670399	0.415928	-0.170491	0.256946
	Conven_Amb	0-5 cm	2	-0.534071	-0.136245	-0.423089	-0.0592562
	Conven_Amb	0-5 cm	3	-0.29215	0.112653	-0.0435332	0.173817
	Conven_Amb	0-5 cm	4	-0.311812	-0.160917	-0.0748241	0.211358
	Conven_Amb	0-5 cm	5	0.150708	-0.368092	0.113129	0.153012
	Conven_Amb	0-5 cm	6	0.34439	-0.190144	0.178575	0.11731
	Conven_Amb	0-5 cm	7	0.441667	0.363824	0.251861	0.179232
	Conven_Amb	0-5 cm	8	0.790664	-0.173723	0.260503	0.0947393
	Conven_Amb	0-5 cm	1	-0.597786	0.211007	-0.144373	0.23848
	Conven_Amb	0-5 cm	2	-0.599536	-0.216031	-0.473843	-0.0225166
	Conven_Amb	0-5 cm	3	-0.23068	0.0441356	-0.0691517	0.166537
	Conven_Amb	0-5 cm	4	-0.2475	-0.0662928	-0.0542407	0.228777
	Conven_Amb	0-5 cm	5	0.168733	-0.442503	0.111748	0.181427
	Conven_Amb	0-5 cm	6	0.307266	-0.168873	0.16855	0.129303
	Conven_Amb	0-5 cm	7	0.442207	0.315076	0.289419	0.177094
	Conven_Amb	0-5 cm	8	0.693543	-0.11899	0.243192	0.0819583
	Conven_Warm	0-5 cm	1	-0.524421	0.13617	-0.15715	0.221241
	Conven_Warm	0-5 cm	2	-0.385109	-0.200877	-0.242444	-0.193507
	Conven_Warm	0-5 cm	3	-0.296386	-0.0301655	-0.02621	0.121622
	Conven_Warm	0-5 cm	4	-0.20746	-0.0194341	-0.0225714	0.140317
	Conven_Warm	0-5 cm	5	0.179868	-0.358647	0.118833	0.0350291
	Conven_Warm	0-5 cm	6	0.273805	-0.17672	0.120726	-0.011709
	Conven_Warm	0-5 cm	7	0.35646	0.214096	0.243528	0.101045
	Conven_Warm	0-5 cm	8	0.61963	-0.0536544	0.253352	0.0224121
	Conven_Warm	0-5 cm	1	-0.564216	0.0745101	-0.13605	0.198268
	Conven_Warm	0-5 cm	2	-0.399529	-0.239523	-0.251954	-0.185123
	Conven_Warm	0-5 cm	3	-0.303758	-0.0425297	-0.0810698	0.134156
	Conven_Warm	0-5 cm	4	-0.269112	-0.0522384	-0.0478031	0.147771
	Conven_Warm	0-5 cm	5	0.0865685	-0.305475	0.0864387	0.0520366
	Conven_Warm	0-5 cm	6	0.235926	-0.204357	0.105169	-0.021272
	Conven_Warm	0-5 cm	7	0.422484	0.181214	0.218955	0.103177
	Conven_Warm	0-5 cm	8	0.745996	-0.0468775	0.22809	0.0587789
	Conven_Warm	0-5 cm	1	-0.596843	0.093144	-0.135422	0.191068
	Conven_Warm	0-5 cm	2	-0.400456	-0.169958	-0.257955	-0.197758
	Conven_Warm	0-5 cm	3	-0.258217	-0.019753	-0.0604191	0.108769
	Conven_Warm	0-5 cm	4	-0.251576	-0.0820313	-0.0580724	0.13218
	Conven_Warm	0-5 cm	5	0.173062	-0.37292	0.108122	0.0750516
	Conven_Warm	0-5 cm	6	0.218869	-0.109435	0.0639129	-0.306448
	Conven_Warm	0-5 cm	7	0.342773	0.470514	0.204532	0.115317
	Conven_Warm	0-5 cm	8	0.813547	-0.0332343	0.217828	0.0323009
	Conserv_Amb	0-5 cm	1	-0.445847	0.103757	-0.201887	0.108984
	Conserv_Amb	0-5 cm	2	-0.509984	-0.0283335	-0.335275	-0.181591
	Conserv_Amb	0-5 cm	3	-0.235178	0.0904876	-0.121504	0.0399354
	Conserv_Amb	0-5 cm	4	-0.219494	0.056878	-0.189669	-0.0112257
	Conserv_Amb	0-5 cm	5	0.0759909	-0.219411	0.0229404	-0.18722
	Conserv_Amb	0-5 cm	6	0.348926	0.00123818	0.147993	-0.0841195
	Conserv_Amb	0-5 cm	7	0.366861	0.294431	0.190617	-0.170848
	Conserv_Amb	0-5 cm	8	0.743538	0.111566	0.291012	-0.0834595
	Conserv_Amb	0-5 cm	1	-0.453258	0.187414	-0.22156	0.138422
	Conserv_Amb	0-5 cm	2	-0.425679	0.00387535	-0.350967	-0.187754
	Conserv_Amb	0-5 cm	3	-0.237464	0.0618385	-0.119082	0.0365301
	Conserv_Amb	0-5 cm	4	-0.27477	0.129618	-0.172134	-0.0612738
	Conserv_Amb	0-5 cm	5	0.0874703	-0.155335	0.0737246	-0.166531
	Conserv_Amb	0-5 cm	6	0.443406	-0.0676815	0.166504	-0.113458
	Conserv_Amb	0-5 cm	7	0.314876	0.264414	0.168508	-0.153865
	Conserv_Amb	0-5 cm	8	0.761762	0.0725504	0.292121	-0.0611926
	Conserv_Amb	0-5 cm	1	-0.397374	0.0957685	-0.209263	0.128206
	Conserv_Amb	0-5 cm	2	-0.521583	-0.0299318	-0.373375	-0.212952
	Conserv_Amb	0-5 cm	3	-0.282893	0.17481	-0.126071	0.0357939
	Conserv_Amb	0-5 cm	4	-0.309823	0.0658997	-0.148788	-0.0741262
	Conserv_Amb	0-5 cm	5	0.0450771	-0.45171	0.0568023	-0.21549
	Conserv_Amb	0-5 cm	6	0.403581	-0.018121	0.15656	-0.108817
	Conserv_Amb	0-5 cm	7	0.278804	0.304714	0.183686	-0.152742
	Conserv_Amb	0-5 cm	8	0.68344	0.0942291	0.250625	-0.10015
	Conserv_Warm	0-5 cm	1	-0.511364	0.206392	-0.182001	0.0864956
	Conserv_Warm	0-5 cm	2	-0.403162	-0.0112397	-0.14935	-0.14889
	Conserv_Warm	0-5 cm	3	-0.233523	0.102984	-0.106142	0.00853067
	Conserv_Warm	0-5 cm	4	-0.271025	0.0314974	-0.167564	-0.0337619
	Conserv_Warm	0-5 cm	5	-0.0179196	-0.165129	-0.0492474	-0.234715
	Conserv_Warm	0-5 cm	6	0.225624	-0.0741295	0.0609165	-0.336025
	Conserv_Warm	0-5 cm	7	0.393398	0.338217	0.211734	-0.196368
	Conserv_Warm	0-5 cm	8	0.740493	0.138533	0.250228	-0.0533171
	Conserv_Warm	0-5 cm	1	-0.504388	0.235992	-0.191761	0.0956112
	Conserv_Warm	0-5 cm	2	-0.426151	-0.0932183	-0.15816	-0.137051
	Conserv_Warm	0-5 cm	3	-0.221103	0.0829689	-0.0837725	-0.00494137
	Conserv_Warm	0-5 cm	4	-0.27111	0.00510809	-0.14995	-0.0334775
	Conserv_Warm	0-5 cm	5	0.00903172	-0.205845	-0.0344861	-0.241538
	Conserv_Warm	0-5 cm	6	0.188371	-0.0643985	0.077471	-0.317338
	Conserv_Warm	0-5 cm	7	0.364321	0.393552	0.272293	-0.182484
	Conserv_Warm	0-5 cm	8	0.813008	0.115312	0.259777	-0.0600079
	Conserv_Warm	0-5 cm	1	-0.425185	0.111124	-0.210384	0.112582
	Conserv_Warm	0-5 cm	2	-0.432613	-0.046345	-0.142522	-0.158797
	Conserv_Warm	0-5 cm	3	-0.232248	0.285502	-0.100628	0.000489548
	Conserv_Warm	0-5 cm	4	-0.264004	0.0518298	-0.155639	-0.0300729
	Conserv_Warm	0-5 cm	5	0.0734819	-0.172448	0.0326442	-0.206679
	Conserv_Warm	0-5 cm	6	0.250976	-0.11869	0.103091	-0.284665
	Conserv_Warm	0-5 cm	7	0.405391	0.307367	0.198896	-0.187166
	Conserv_Warm	0-5 cm	8	0.78354	0.0748569	0.24156	-0.0993524
	Conven_Amb	5-15 cm	1	-0.432844	0.0424159	-0.284252	0.109562
	Conven_Amb	5-15 cm	2	-0.601025	-0.138928	-0.237872	-0.122845
	Conven_Amb	5-15 cm	3	-0.220109	0.0931828	-0.193169	0.097693
	Conven_Amb	5-15 cm	4	-0.203064	-0.134237	-0.183826	-0.105223
	Conven_Amb	5-15 cm	5	0.0238482	-0.275702	-0.00681605	-0.0529062
	Conven_Amb	5-15 cm	6	0.233966	0.201358	0.0506591	0.0278679
	Conven_Amb	5-15 cm	7	0.434433	0.192787	0.162676	0.1387
	Conven_Amb	5-15 cm	8	0.678024	0.151608	0.217267	0.234373
	Conven_Amb	5-15 cm	1	-0.511167	0.121912	-0.288508	0.0758669
	Conven_Amb	5-15 cm	2	-0.289087	0.347543	-0.221703	-0.129792
	Conven_Amb	5-15 cm	3	-0.298311	0.0202308	-0.226041	0.152726
	Conven_Amb	5-15 cm	4	-0.156305	-0.336321	-0.16511	-0.0836098
	Conven_Amb	5-15 cm	5	-0.0417459	-0.247024	0.0385168	-0.00310925
	Conven_Amb	5-15 cm	6	0.244669	0.283478	0.0598282	0.034066
	Conven_Amb	5-15 cm	7	0.400956	0.158607	0.190912	0.143977
	Conven_Amb	5-15 cm	8	0.687897	0.168808	0.171166	0.189197
	Conven_Amb	5-15 cm	1	-0.492094	0.520036	-0.28521	0.103987
	Conven_Amb	5-15 cm	2	-0.485159	0.395005	-0.156935	-0.154823
	Conven_Amb	5-15 cm	3	-0.229054	0.0471595	-0.189793	0.0833997
	Conven_Amb	5-15 cm	4	-0.171531	-0.0823145	-0.169001	-0.0504831
	Conven_Amb	5-15 cm	5	-0.0148873	-0.234647	0.0314586	-0.021374
	Conven_Amb	5-15 cm	6	0.27169	0.2712	0.0462509	0.0498531
	Conven_Amb	5-15 cm	7	0.399044	0.3729	0.160403	0.146263
	Conven_Amb	5-15 cm	8	0.843553	0.176113	0.262588	0.196322
	Conven_Warm	5-15 cm	1	-0.42715	0.0110579	-0.269684	0.0835447
	Conven_Warm	5-15 cm	2	-0.479288	-0.149017	-0.24036	-0.155488
	Conven_Warm	5-15 cm	3	-0.193671	0.00637616	-0.182223	-0.00232314
	Conven_Warm	5-15 cm	4	-0.121687	-0.0903634	-0.136039	-0.0504699
	Conven_Warm	5-15 cm	5	0.0412675	-0.369203	0.0298122	-0.0992471
	Conven_Warm	5-15 cm	6	0.220337	0.096025	0.0291236	-0.248136
	Conven_Warm	5-15 cm	7	0.38218	0.199702	0.174623	0.0831036
	Conven_Warm	5-15 cm	8	0.526461	0.0844808	0.216409	0.0536782
	Conven_Warm	5-15 cm	1	-0.485929	0.0220853	-0.269617	0.0760648
	Conven_Warm	5-15 cm	2	-0.455246	-0.106915	-0.22328	-0.161947
	Conven_Warm	5-15 cm	3	-0.211595	-0.00183841	-0.154845	0.0283448
	Conven_Warm	5-15 cm	4	-0.13321	-0.0728392	-0.131444	-0.072695
	Conven_Warm	5-15 cm	5	0.00407994	-0.170068	0.033202	-0.0769646
	Conven_Warm	5-15 cm	6	0.246345	0.0384124	0.0354713	-0.278595
	Conven_Warm	5-15 cm	7	0.352686	0.120678	0.140469	0.0668924
	Conven_Warm	5-15 cm	8	0.587351	0.0707435	0.238536	0.0965147
	Conven_Warm	5-15 cm	1	-0.59372	-0.232082	-0.281404	0.0811588
	Conven_Warm	5-15 cm	2	-0.532057	-0.257994	-0.231843	-0.170785
	Conven_Warm	5-15 cm	3	-0.191075	0.00541206	-0.172926	0.0146102
	Conven_Warm	5-15 cm	4	-0.109034	-0.089804	-0.195898	-0.0775717
	Conven_Warm	5-15 cm	5	0.0115618	-0.151964	0.0233961	-0.0880636
	Conven_Warm	5-15 cm	6	0.263449	0.149369	0.0314099	-0.217419
	Conven_Warm	5-15 cm	7	0.368572	0.159226	0.157512	0.0773942
	Conven_Warm	5-15 cm	8	0.573643	0.0857782	0.208735	0.119628
	Conserv_Amb	5-15 cm	1	-0.831911	-0.0231259	-0.318312	0.202575
	Conserv_Amb	5-15 cm	2	-0.318878	-0.0579485	-0.112091	-0.0518492
	Conserv_Amb	5-15 cm	3	-0.316865	-0.034783	-0.163708	0.130337
	Conserv_Amb	5-15 cm	5	0.150114	-0.243485	0.130026	-0.0721779
	Conserv_Amb	5-15 cm	6	0.156454	0.183701	0.176704	0.0122609
	Conserv_Amb	5-15 cm	7	0.548822	-0.176961	0.353028	0.0839504
	Conserv_Amb	5-15 cm	8	0.628301	-0.0353896	0.338271	0.0294555
	Conserv_Amb	5-15 cm	1	-0.580034	0.00511465	-0.233527	0.139484
	Conserv_Amb	5-15 cm	2	-0.431518	-0.310603	-0.148316	-0.0727712
	Conserv_Amb	5-15 cm	3	-0.345633	0.047668	-0.181854	0.170379
	Conserv_Amb	5-15 cm	5	0.198941	-0.266394	0.128507	-0.0749388
	Conserv_Amb	5-15 cm	6	0.143731	0.149158	0.203392	-0.00230799
	Conserv_Amb	5-15 cm	7	0.375675	-0.110904	0.271293	0.0349029
	Conserv_Amb	5-15 cm	8	0.755339	-0.0334565	0.341982	-0.0139345
	Conserv_Amb	5-15 cm	1	-0.531534	-0.00647454	-0.255076	0.137092
	Conserv_Amb	5-15 cm	2	-0.2996	-0.0687831	-0.151531	-0.0737444
	Conserv_Amb	5-15 cm	3	-0.3162	0.00818938	-0.168054	0.103859
	Conserv_Amb	5-15 cm	5	0.182377	-0.358677	0.148714	-0.0884494
	Conserv_Amb	5-15 cm	6	0.125005	0.305875	0.18483	-0.0153117
	Conserv_Amb	5-15 cm	7	0.365546	-0.0617644	0.287768	0.0275926
	Conserv_Amb	5-15 cm	8	0.716027	-0.0622539	0.33792	0.0584263
	Conserv_Warm	5-15 cm	1	-0.633122	0.227661	-0.225831	0.0504449
	Conserv_Warm	5-15 cm	2	-0.407544	-0.190284	-0.114202	-0.100296
	Conserv_Warm	5-15 cm	3	-0.2808	0.0695353	-0.11882	0.145294
	Conserv_Warm	5-15 cm	4	-0.194017	-0.0997612	-0.137275	-0.0423544
	Conserv_Warm	5-15 cm	5	0.129848	-0.472164	0.127908	-0.183119
	Conserv_Warm	5-15 cm	6	0.241152	-0.0269086	0.248582	-0.10747
	Conserv_Warm	5-15 cm	7	0.444256	-0.0858546	0.400557	-0.0420716
	Conserv_Warm	5-15 cm	8	0.655148	0.0297831	0.341352	0.0135639
	Conserv_Warm	5-15 cm	1	-0.534317	0.0679981	-0.202513	0.0685622
	Conserv_Warm	5-15 cm	2	-0.381749	-0.13702	-0.102185	-0.110985
	Conserv_Warm	5-15 cm	3	-0.317992	0.0459989	-0.100508	0.0854639
	Conserv_Warm	5-15 cm	4	-0.213571	-0.228417	-0.23651	-0.0577894
	Conserv_Warm	5-15 cm	5	0.12225	-0.382928	0.130401	-0.170379
	Conserv_Warm	5-15 cm	6	0.198128	-0.0465311	0.228432	-0.0849549
	Conserv_Warm	5-15 cm	7	0.462426	-0.232908	0.311278	-0.0390145
	Conserv_Warm	5-15 cm	8	0.656808	0.0187955	0.329936	0.0163762
	Conserv_Warm	5-15 cm	1	-0.579788	0.0207235	-0.22799	0.0777175
	Conserv_Warm	5-15 cm	2	-0.329603	-0.128509	-0.129376	-0.115299
	Conserv_Warm	5-15 cm	3	-0.282231	0.0599022	-0.115794	0.113337
	Conserv_Warm	5-15 cm	4	-0.247011	-0.410169	-0.12813	-0.0104925
	Conserv_Warm	5-15 cm	5	0.0908313	-0.276155	0.108293	-0.178914
	Conserv_Warm	5-15 cm	6	0.17257	-0.0109842	0.240448	-0.0998313
	Conserv_Warm	5-15 cm	7	0.477561	-0.136918	0.268954	-0.0251242
	Conserv_Warm	5-15 cm	8	0.660638	0.00398362	0.320402	-0.00841181
figure 4c,s6c	depth	treatment	variable	mean	se
	0-5 cm	Conserv_Amb	Bacteria	5274.25	94.925
	0-5 cm	Conserv_Warm	Bacteria	5316.29	60.82
	0-5 cm	Conven_Amb	Bacteria	5351.21	108.662
	0-5 cm	Conven_Warm	Bacteria	5393.46	73.2764
	0-5 cm	Conserv_Amb	Fungi	464	25.4763
	0-5 cm	Conserv_Warm	Fungi	445.792	20.829
	0-5 cm	Conven_Amb	Fungi	456.708	22.8872
	0-5 cm	Conven_Warm	Fungi	461.083	19.9988
	0-5 cm	Conserv_Amb	AMF	19.8333	4.17127
	0-5 cm	Conserv_Warm	AMF	18.25	4.1003
	0-5 cm	Conven_Amb	AMF	13.625	2.43376
	0-5 cm	Conven_Warm	AMF	12.375	2.40671
	0-5 cm	Conserv_Amb	Saprogen	87.8333	4.32282
	0-5 cm	Conserv_Warm	Saprogen	84.4167	4.14646
	0-5 cm	Conven_Amb	Saprogen	89.125	4.56092
	0-5 cm	Conven_Warm	Saprogen	90.2083	3.77221
	0-5 cm	Conserv_Amb	Pathogen	21.3333	2.38383
	0-5 cm	Conserv_Warm	Pathogen	20.2917	2.31087
	0-5 cm	Conven_Amb	Pathogen	21.7083	2.29746
	0-5 cm	Conven_Warm	Pathogen	22.625	2.11734
	5-15 cm	Conserv_Amb	Bacteria	5153.29	85.4566
	5-15 cm	Conserv_Warm	Bacteria	5047.62	49.7468
	5-15 cm	Conven_Amb	Bacteria	5266.21	92.9978
	5-15 cm	Conven_Warm	Bacteria	5301.88	82.6799
	5-15 cm	Conserv_Amb	Fungi	465.476	21.9707
	5-15 cm	Conserv_Warm	Fungi	447.375	20.3867
	5-15 cm	Conven_Amb	Fungi	461.5	20.0407
	5-15 cm	Conven_Warm	Fungi	440.083	20.139
	5-15 cm	Conserv_Amb	AMF	26.6667	4.59888
	5-15 cm	Conserv_Warm	AMF	27.5833	4.94338
	5-15 cm	Conven_Amb	AMF	22.1667	4.50732
	5-15 cm	Conven_Warm	AMF	19.375	3.42448
	5-15 cm	Conserv_Amb	Saprogen	82.6667	3.35736
	5-15 cm	Conserv_Warm	Saprogen	80.6667	3.36062
	5-15 cm	Conven_Amb	Saprogen	91.625	4.09922
	5-15 cm	Conven_Warm	Saprogen	80.6667	3.36224
	5-15 cm	Conserv_Amb	Pathogen	19.2857	1.97439
	5-15 cm	Conserv_Warm	Pathogen	17.75	1.79624
	5-15 cm	Conven_Amb	Pathogen	20.625	1.72874
	5-15 cm	Conven_Warm	Pathogen	17.625	1.57808

## Sheet: Figure 4
figure 4a	tillage	variables	Individual effect
	Conventional agriculture	ST	0.0753
	Conventional agriculture	SM	0.0749
	Conventional agriculture	DOC	0.0727
	Conventional agriculture	MBC	0.0477
	Conventional agriculture	B_PC2	0.0248
	Conventional agriculture	Bacteria	0.019
	Conventional agriculture	F_PC2	0.0101
	Conventional agriculture	Saprogen	0.0066
	Conventional agriculture	AMF	0.0049
	Conventional agriculture	Pathogen	0.0012
	Conventional agriculture	Fungi	0.0012
	Conventional agriculture	B_PC1	0
	Conventional agriculture	SOC	0
	Conventional agriculture	F_PC1	0
	Conventional agriculture	TN	0
	Conservation agriculture	MBC	0.1798
	Conservation agriculture	Saprogen	0.1107
	Conservation agriculture	DOC	0.0757
	Conservation agriculture	SM	0.0206
	Conservation agriculture	F_PC1	0.0142
	Conservation agriculture	Bacteria	0.0139
	Conservation agriculture	B_PC1	0.0123
	Conservation agriculture	Pathogen	0.0103
	Conservation agriculture	B_PC2	0
	Conservation agriculture	TN	0
	Conservation agriculture	F_PC2	0
	Conservation agriculture	ST	0
	Conservation agriculture	Fungi	0
	Conservation agriculture	SOC	0
	Conservation agriculture	AMF	0
figure 4b,c		Correlations between wheat yield and key predictors	R2	p
	conservation agriculture	MBC	0.361	1.822e-06
	conservation agriculture	Saprogen	0.167	0.033
	conventional agriculture	ST	0.105	3.836e-08
	conventional agriculture	SM	0.113	3.495e-08
figure 4d-e,s9	x	name	depth	tillage	lmm'r	p
	SOC	ST	0-5 cm	Conservation agriculture	0.576	0
	SOC	SM	0-5 cm	Conservation agriculture	-0.457	0
	SOC	Bacteria	0-5 cm	Conservation agriculture	0.386	0.007
	SOC	Fungi	0-5 cm	Conservation agriculture	0.477	0
	SOC	AMF	0-5 cm	Conservation agriculture	0.321	0.078
	SOC	Saprogen	0-5 cm	Conservation agriculture	0.498	0
	SOC	Pathogen	0-5 cm	Conservation agriculture	0.562	0
	SOC	F_PC1	0-5 cm	Conservation agriculture	0.515	0
	SOC	F_PC2	0-5 cm	Conservation agriculture	0.009	0.96
	SOC	B_PC1	0-5 cm	Conservation agriculture	0.507	0
	SOC	B_PC2	0-5 cm	Conservation agriculture	-0.416	0.016
	DOC	ST	0-5 cm	Conservation agriculture	0.282	0.037
	DOC	SM	0-5 cm	Conservation agriculture	-0.282	0.017
	DOC	Bacteria	0-5 cm	Conservation agriculture	-0.6	0
	DOC	Fungi	0-5 cm	Conservation agriculture	-0.531	0.029
	DOC	AMF	0-5 cm	Conservation agriculture	-0.654	0.001
	DOC	Saprogen	0-5 cm	Conservation agriculture	0.03	0.92
	DOC	Pathogen	0-5 cm	Conservation agriculture	-0.427	0.1
	DOC	F_PC1	0-5 cm	Conservation agriculture	-0.676	0.001
	DOC	F_PC2	0-5 cm	Conservation agriculture	-0.356	0.12
	DOC	B_PC1	0-5 cm	Conservation agriculture	-0.688	0
	DOC	B_PC2	0-5 cm	Conservation agriculture	-0.67	0
	MBC	ST	0-5 cm	Conservation agriculture	0.284	0
	MBC	SM	0-5 cm	Conservation agriculture	-0.262	0
	MBC	Bacteria	0-5 cm	Conservation agriculture	-0.05	0.6
	MBC	Fungi	0-5 cm	Conservation agriculture	-0.04	0.83
	MBC	AMF	0-5 cm	Conservation agriculture	-0.047	0.77
	MBC	Saprogen	0-5 cm	Conservation agriculture	-0.102	0.54
	MBC	Pathogen	0-5 cm	Conservation agriculture	-0.11	0.48
	MBC	F_PC1	0-5 cm	Conservation agriculture	0.456	0.038
	MBC	F_PC2	0-5 cm	Conservation agriculture	0.232	0.121
	MBC	B_PC1	0-5 cm	Conservation agriculture	0.046	0.8
	MBC	B_PC2	0-5 cm	Conservation agriculture	-0.314	0.03
	TN	ST	0-5 cm	Conservation agriculture	0.286	0
	TN	SM	0-5 cm	Conservation agriculture	-0.248	0
	TN	Bacteria	0-5 cm	Conservation agriculture	-0.037	0.56
	TN	Fungi	0-5 cm	Conservation agriculture	-0.212	0.04
	TN	AMF	0-5 cm	Conservation agriculture	-0.197	0.04
	TN	Saprogen	0-5 cm	Conservation agriculture	-0.05	0.6
	TN	Pathogen	0-5 cm	Conservation agriculture	-0.04	0.71
	TN	F_PC1	0-5 cm	Conservation agriculture	0.232	0.34
	TN	F_PC2	0-5 cm	Conservation agriculture	-0.02	0.83
	TN	B_PC1	0-5 cm	Conservation agriculture	0.18	0.23
	TN	B_PC2	0-5 cm	Conservation agriculture	-0.457	0
	SOC	ST	0-5 cm	Conventional agriculture	-0.081	0.547
	SOC	SM	0-5 cm	Conventional agriculture	0.065	0.636
	SOC	Bacteria	0-5 cm	Conventional agriculture	0.102	0.6
	SOC	Fungi	0-5 cm	Conventional agriculture	-0.104	0.6
	SOC	AMF	0-5 cm	Conventional agriculture	-0.028	0.88
	SOC	Saprogen	0-5 cm	Conventional agriculture	-0.219	0.29
	SOC	Pathogen	0-5 cm	Conventional agriculture	-0.4	0.054
	SOC	F_PC1	0-5 cm	Conventional agriculture	-0.06	0.79
	SOC	F_PC2	0-5 cm	Conventional agriculture	-0.011	0.956
	SOC	B_PC1	0-5 cm	Conventional agriculture	0.028	0.9
	SOC	B_PC2	0-5 cm	Conventional agriculture	0.241	0.146
	DOC	ST	0-5 cm	Conventional agriculture	0.194	0.1
	DOC	SM	0-5 cm	Conventional agriculture	-0.195	0.053
	DOC	Bacteria	0-5 cm	Conventional agriculture	-0.486	0.003
	DOC	Fungi	0-5 cm	Conventional agriculture	-0.218	0.42
	DOC	AMF	0-5 cm	Conventional agriculture	-0.291	0.182
	DOC	Saprogen	0-5 cm	Conventional agriculture	0	0.998
	DOC	Pathogen	0-5 cm	Conventional agriculture	0.202	0.44
	DOC	F_PC1	0-5 cm	Conventional agriculture	-0.39	0.25
	DOC	F_PC2	0-5 cm	Conventional agriculture	-0.3	0.18
	DOC	B_PC1	0-5 cm	Conventional agriculture	-0.528	0.052
	DOC	B_PC2	0-5 cm	Conventional agriculture	-0.142	0.26
	MBC	ST	0-5 cm	Conventional agriculture	-0.069	0.34
	MBC	SM	0-5 cm	Conventional agriculture	0.071	0.35
	MBC	Bacteria	0-5 cm	Conventional agriculture	-0.02	0.88
	MBC	Fungi	0-5 cm	Conventional agriculture	0.103	0.59
	MBC	AMF	0-5 cm	Conventional agriculture	-0.156	0.189
	MBC	Saprogen	0-5 cm	Conventional agriculture	0.111	0.53
	MBC	Pathogen	0-5 cm	Conventional agriculture	0.395	0.047
	MBC	F_PC1	0-5 cm	Conventional agriculture	0.675	0.002
	MBC	F_PC2	0-5 cm	Conventional agriculture	-0.187	0.23
	MBC	B_PC1	0-5 cm	Conventional agriculture	0.476	0.03
	MBC	B_PC2	0-5 cm	Conventional agriculture	-0.048	0.646
	TN	ST	0-5 cm	Conventional agriculture	0.317	0
	TN	SM	0-5 cm	Conventional agriculture	-0.275	0
	TN	Bacteria	0-5 cm	Conventional agriculture	-0.006	0.95
	TN	Fungi	0-5 cm	Conventional agriculture	0.314	0.054
	TN	AMF	0-5 cm	Conventional agriculture	-0.017	0.862
	TN	Saprogen	0-5 cm	Conventional agriculture	0.17	0.23
	TN	Pathogen	0-5 cm	Conventional agriculture	0.463	0.006
	TN	F_PC1	0-5 cm	Conventional agriculture	0.747	0
	TN	F_PC2	0-5 cm	Conventional agriculture	-0.026	0.83
	TN	B_PC1	0-5 cm	Conventional agriculture	0.393	0.047
	TN	B_PC2	0-5 cm	Conventional agriculture	-0.328	0
	SOC	ST	5-15 cm	Conservation agriculture	0.569	0
	SOC	SM	5-15 cm	Conservation agriculture	-0.467	0
	SOC	Bacteria	5-15 cm	Conservation agriculture	0.189	0.25
	SOC	Fungi	5-15 cm	Conservation agriculture	0.435	0.003
	SOC	AMF	5-15 cm	Conservation agriculture	0.375	0.02
	SOC	Saprogen	5-15 cm	Conservation agriculture	0.38	0.02
	SOC	Pathogen	5-15 cm	Conservation agriculture	0.354	0.016
	SOC	F_PC1	5-15 cm	Conservation agriculture	0.438	0.005
	SOC	F_PC2	5-15 cm	Conservation agriculture	-0.08	0.65
	SOC	B_PC1	5-15 cm	Conservation agriculture	0.473	0
	SOC	B_PC2	5-15 cm	Conservation agriculture	-0.595	0
	DOC	ST	5-15 cm	Conservation agriculture	0.465	0.002
	DOC	SM	5-15 cm	Conservation agriculture	-0.463	0.003
	DOC	Bacteria	5-15 cm	Conservation agriculture	-0.167	0.45
	DOC	Fungi	5-15 cm	Conservation agriculture	-0.21	0.35
	DOC	AMF	5-15 cm	Conservation agriculture	-0.03	0.86
	DOC	Saprogen	5-15 cm	Conservation agriculture	-0.264	0.24
	DOC	Pathogen	5-15 cm	Conservation agriculture	-0.06	0.79
	DOC	F_PC1	5-15 cm	Conservation agriculture	-0.164	0.498
	DOC	F_PC2	5-15 cm	Conservation agriculture	-0.246	0.27
	DOC	B_PC1	5-15 cm	Conservation agriculture	0.096	0.69
	DOC	B_PC2	5-15 cm	Conservation agriculture	-0.317	0.18
	MBC	ST	5-15 cm	Conservation agriculture	0.074	0.31
	MBC	SM	5-15 cm	Conservation agriculture	-0.097	0.19
	MBC	Bacteria	5-15 cm	Conservation agriculture	0.017	0.87
	MBC	Fungi	5-15 cm	Conservation agriculture	0.098	0.56
	MBC	AMF	5-15 cm	Conservation agriculture	0.4	0.03
	MBC	Saprogen	5-15 cm	Conservation agriculture	0.339	0.014
	MBC	Pathogen	5-15 cm	Conservation agriculture	-0.125	0.4
	MBC	F_PC1	5-15 cm	Conservation agriculture	0.608	0.018
	MBC	F_PC2	5-15 cm	Conservation agriculture	0.078	0.42
	MBC	B_PC1	5-15 cm	Conservation agriculture	0.266	0.38
	MBC	B_PC2	5-15 cm	Conservation agriculture	-0.124	0.31
	TN	ST	5-15 cm	Conservation agriculture	-0.569	0
	TN	SM	5-15 cm	Conservation agriculture	0.426	0.001
	TN	Bacteria	5-15 cm	Conservation agriculture	0.39	0.016
	TN	Fungi	5-15 cm	Conservation agriculture	-0.151	0.4
	TN	AMF	5-15 cm	Conservation agriculture	-0.419	0.014
	TN	Saprogen	5-15 cm	Conservation agriculture	-0.086	0.6
	TN	Pathogen	5-15 cm	Conservation agriculture	-0.139	0.45
	TN	F_PC1	5-15 cm	Conservation agriculture	-0.23	0.21
	TN	F_PC2	5-15 cm	Conservation agriculture	0.294	0.09
	TN	B_PC1	5-15 cm	Conservation agriculture	-0.232	0.21
	TN	B_PC2	5-15 cm	Conservation agriculture	0.205	0.28
	SOC	ST	5-15 cm	Conventional agriculture	0.582	0
	SOC	SM	5-15 cm	Conventional agriculture	-0.518	0
	SOC	Bacteria	5-15 cm	Conventional agriculture	0.062	0.66
	SOC	Fungi	5-15 cm	Conventional agriculture	0.02	0.88
	SOC	AMF	5-15 cm	Conventional agriculture	0.09	0.52
	SOC	Saprogen	5-15 cm	Conventional agriculture	-0.05	0.73
	SOC	Pathogen	5-15 cm	Conventional agriculture	-0.037	0.79
	SOC	F_PC1	5-15 cm	Conventional agriculture	-0.075	0.6
	SOC	F_PC2	5-15 cm	Conventional agriculture	-0.191	0.18
	SOC	B_PC1	5-15 cm	Conventional agriculture	0.085	0.55
	SOC	B_PC2	5-15 cm	Conventional agriculture	-0.116	0.42
	DOC	ST	5-15 cm	Conventional agriculture	0.216	0.14
	DOC	SM	5-15 cm	Conventional agriculture	-0.238	0.076
	DOC	Bacteria	5-15 cm	Conventional agriculture	-0.215	0.42
	DOC	Fungi	5-15 cm	Conventional agriculture	-0.33	0.21
	DOC	AMF	5-15 cm	Conventional agriculture	-0.324	0.18
	DOC	Saprogen	5-15 cm	Conventional agriculture	-0.08	0.62
	DOC	Pathogen	5-15 cm	Conventional agriculture	-0.353	0.118
	DOC	F_PC1	5-15 cm	Conventional agriculture	-0.391	0.2
	DOC	F_PC2	5-15 cm	Conventional agriculture	-0.146	0.43
	DOC	B_PC1	5-15 cm	Conventional agriculture	-0.328	0.31
	DOC	B_PC2	5-15 cm	Conventional agriculture	-0.338	0.017
	MBC	ST	5-15 cm	Conventional agriculture	0.212	0.002
	MBC	SM	5-15 cm	Conventional agriculture	-0.167	0.01
	MBC	Bacteria	5-15 cm	Conventional agriculture	-0.133	0.37
	MBC	Fungi	5-15 cm	Conventional agriculture	-0.173	0.191
	MBC	AMF	5-15 cm	Conventional agriculture	-0.182	0.12
	MBC	Saprogen	5-15 cm	Conventional agriculture	0.016	0.79
	MBC	Pathogen	5-15 cm	Conventional agriculture	0.023	0.8
	MBC	F_PC1	5-15 cm	Conventional agriculture	-0.22	0.28
	MBC	F_PC2	5-15 cm	Conventional agriculture	-0.047	0.51
	MBC	B_PC1	5-15 cm	Conventional agriculture	0.508	0.07
	MBC	B_PC2	5-15 cm	Conventional agriculture	-0.264	0
	TN	ST	5-15 cm	Conventional agriculture	-0.477	0
	TN	SM	5-15 cm	Conventional agriculture	0.448	0
	TN	Bacteria	5-15 cm	Conventional agriculture	-0.05	0.7
	TN	Fungi	5-15 cm	Conventional agriculture	0.019	0.89
	TN	AMF	5-15 cm	Conventional agriculture	0.019	0.89
	TN	Saprogen	5-15 cm	Conventional agriculture	0.056	0.696
	TN	Pathogen	5-15 cm	Conventional agriculture	0.015	0.91
	TN	F_PC1	5-15 cm	Conventional agriculture	-0.018	0.89
	TN	F_PC2	5-15 cm	Conventional agriculture	0.209	0.14
	TN	B_PC1	5-15 cm	Conventional agriculture	-0.04	0.73
	TN	B_PC2	5-15 cm	Conventional agriculture	0.677	0
